# Supplementary material for: The Practices of Portuguese Primary Health Care Professionals in Palliative Care Access and Referral: A Focus Group Study
Source: Healthcare (Basel). 2025 Jul 1;13(13):1576. doi: 10.3390/healthcare13131576 (PMC12250163; doi:10.3390/healthcare13131576)
Supplement: Supplementary file 1 [file healthcare-13-01576-s001.zip]

Archive with 1 entries (1 files):
- healthcare-3696388-supplementary.pdf
